# Supplementary material for: Impact of antiretroviral therapy in primary HIV infection on natural killer cell function and the association with viral rebound and HIV DNA following treatment interruption
Source: Front Immunol. 2022 Aug 30;13:878743. doi: 10.3389/fimmu.2022.878743 (PMC9468877; doi:10.3389/fimmu.2022.878743)
Supplement: Supplementary file 2 [file Table_1.xlsx]

## Sheet: Sheet1
Marker	NK Subset	Condition	HIV DNA Spearman Correlation p value	HIV DNA Spearman Correlation rho	Total HIV DNA Mann Whitney	Time to Viral Rebound Spearman Correlation p value	Time to Viral Rebound Spearman Correlation rho	Time to Viral Rebound Mann Whitney
CD56 bright %	All NK		0.141296	0.225229	0.182329	0.632084	0.0742181	0.367853
CD56 dim %	All NK		0.0777418	-0.268922	0.047683	0.700334	-0.0596879	0.476072
CD56 neg %	All NK		0.149864	0.220578	0.0908466	0.929428	0.0137467	0.752776
NKG2D MFI	CD56 bright		0.627563	-0.0752017	1	0.258971	0.173882	0.532183
NKG2A %	CD56 bright		0.132948	0.230094	0.488072	0.120908	-0.237295	0.494131
NKG2C %	CD56 bright		0.406908	-0.128202	0.943797	0.791969	0.040924	0.953006
NKp30 %	CD56 bright		0.389462	-0.13299	0.621681	0.591481	0.0831629	0.409362
NKp46 %	CD56 bright		0.113487	0.242007	0.352628	0.699569	-0.0598477	0.224112
NKG2D MFI	CD56 dim		0.427583	0.12234	0.272441	0.581507	-0.0854007	0.447526
NKG2A %	CD56 dim		0.531162	-0.0966878	0.544946	0.762928	0.0467959	0.934936
NKG2C %	CD56 dim		0.394568	0.131576	0.18045	0.492484	-0.106238	0.579634
NKp30 %	CD56 dim		0.354939	-0.142852	0.887881	0.666701	0.0667773	0.299677
NKp46 %	CD56 dim		0.891546	0.0211416	0.744677	0.357758	0.142026	0.0604717
NKG2D MFI	CD56 neg		0.735326	0.0522903	0.529548	0.364371	-0.140103	0.551515
NKG2A %	CD56 neg		0.00174098	-0.458649	0.0165403	0.940922	0.0115035	0.671362
NKG2C %	CD56 neg		0.179579	0.206075	0.15174	0.530536	-0.0971243	1
NKp30 %	CD56 neg		0.0302786	-0.326978	0.235305	0.933429	-0.0129655	0.679935
NKp46 %	CD56 neg		0.364334	-0.140113	0.629992	0.964311	-0.00694533	0.450653
CD27 %	All NK		0.0824681	0.264721	0.0255857	0.633196	-0.0739766	0.628925
CD38 %	All NK		0.828487	0.0336188	0.823345	0.625342	0.0756862	0.612286
CD57 %	All NK		0.470335	-0.11171	0.264327	0.998718	0.000249319	0.443609
Eomes+ T-bet+ %	All NK		0.798173	0.0396772	0.841691	0.26369	-0.172196	0.524504
Eomes+ T-bet++ %	All NK		0.449745	0.116922	0.279726	0.915027	0.0165613	0.57962
Eomes- T-bet+ %	All NK		0.971749	0.00549722	0.495581	0.28004	-0.166504	0.20306
Eomes- T-bet++ %	All NK		0.482521	-0.108683	0.64677	0.672202	0.0656089	0.732489
Eomes- T-bet- %	All NK		0.158811	-0.215927	0.51437	0.62163	0.0764973	0.700206
Tim-3 %	All NK		0.481996	-0.108813	0.597014	0.918308	0.0159197	0.509261
CD38 MFI	All NK		0.916833	0.0162086	0.499417	0.340719	-0.147083	0.682976
CD27 %	CD56 bright		0.289736	0.163231	0.0364881	0.374753	-0.137126	0.436628
CD38 %	CD56 bright		0.0343792	0.319718	0.295655	0.624828	-0.0757984	0.953003
CD57 %	CD56 bright		0.228709	-0.18522	0.221719	0.375254	0.136983	0.555648
Eomes+ T-bet+ %	CD56 bright		0.146598	-0.222496	0.240023	0.352631	-0.143532	0.310778
Eomes+ T-bet++ %	CD56 bright		0.126898	0.233545	0.105417	0.97401	-0.00505709	0.770565
Eomes- T-bet+ %	CD56 bright		0.978628	0.0041583	0.480821	0.490996	-0.106602	0.45776
Eomes- T-bet++ %	CD56 bright		0.877658	-0.0238917	0.510564	0.346985	0.145206	0.422875
Eomes- T-bet- %	CD56 bright		0.00549141	-0.411713	0.0650997	0.45532	0.115498	0.63734
Tim-3 %	CD56 bright		0.152999	0.219112	0.424172	0.429127	0.122272	0.103742
CD38 MFI	CD56 bright		0.454838	0.115292	0.675352	0.635037	-0.073577	0.990695
CD27 %	CD56 dim		0.454988	0.115582	0.0975904	0.798001	-0.0397116	0.587713
CD38 %	CD56 dim		0.58765	0.0840206	0.646746	0.744545	0.0505459	0.620544
CD57 %	CD56 dim		0.664892	-0.0671623	0.365644	0.929426	-0.0137472	0.36415
Eomes+ T-bet+ %	CD56 dim		0.933059	0.0130378	0.962517	0.362878	-0.140535	0.628949
Eomes+ T-bet++ %	CD56 dim		0.43963	0.119529	0.274533	0.997254	-0.000534237	0.620593
Eomes- T-bet+ %	CD56 dim		0.961813	-0.00747005	0.455949	0.325797	-0.151641	0.236566
Eomes- T-bet++ %	CD56 dim		0.609906	-0.0790726	0.814226	0.64971	0.0704099	0.723664
Eomes- T-bet- %	CD56 dim		0.193483	-0.199803	0.488179	0.534481	0.0961983	0.65425
Tim-3 %	CD56 dim		0.554498	-0.0915498	0.672314	0.861722	0.0270324	0.464945
CD38 MFI	CD56 dim		0.874793	0.0244556	0.473555	0.399534	-0.130211	0.759274
CD27 %	CD56 neg		0.85406	0.0285463	1	0.77483	0.044382	0.697293
CD38 %	CD56 neg		0.862779	0.0267794	0.727129	0.716076	0.0564114	0.682976
CD57 %	CD56 neg		0.226033	0.186271	0.341253	0.986636	0.00259995	0.962399
Eomes+ T-bet+ %	CD56 neg		0.57673	0.0864785	0.990625	0.4388	-0.119745	0.402687
Eomes+ T-bet++ %	CD56 neg		0.35783	0.141649	0.139929	0.872749	-0.0248581	0.842825
Eomes- T-bet+ %	CD56 neg		0.937392	-0.0121921	0.541238	0.552731	-0.0919567	0.376742
Eomes- T-bet++ %	CD56 neg		0.870146	-0.0253709	0.860111	0.395402	0.131346	0.532212
Eomes- T-bet- %	CD56 neg		0.0334113	-0.321364	0.34127	0.977669	0.00434497	0.786339
Tim-3 %	CD56 neg		0.087343	-0.260756	0.0585485	0.981329	0.00363268	1
CD38 MFI	CD56 neg		0.117787	-0.239183	0.414652	0.475298	-0.110472	0.599381
Granzyme A MFI	All NK Unt	Untreated	0.996726	-0.000704722	0.470202	0.613513	0.078278	0.343349
Granzyme B MFI	All NK Unt	Untreated	0.723019	-0.0549741	0.445028	0.496108	0.105355	0.924878
Perforin MFI	All NK Unt	Untreated	0.201423	-0.196363	0.0685662	0.193771	-0.199676	0.310744
CD107a %	All NK Unt	Untreated	0.102184	-0.249656	0.204421	0.632352	0.0741599	0.896836
Granzyme A %	All NK Unt	Untreated	0.696944	0.0603968	0.329483	0.969069	0.00601886	0.654261
Granzyme B %	All NK Unt	Untreated	0.943893	-0.010924	0.204469	0.762737	-0.0468348	0.906179
IFN gamma %	All NK Unt	Untreated	0.760069	0.0473773	0.596872	0.529936	-0.0972654	0.934225
Perforin %	All NK Unt	Untreated	0.821776	0.0349554	0.235371	0.917397	-0.0160978	0.795418
TNF %	All NK Unt	Untreated	0.493483	-0.105994	0.239725	0.862899	0.0268001	0.587476
Granzyme A MFI	All NK	+ K562	0.548126	0.0927414	0.576379	0.199906	0.197013	0.22732
Granzyme B MFI	All NK	+ K562	0.832396	0.0328412	0.663774	0.282149	0.165786	0.759282
Perforin MFI	All NK	+ K562	0.529965	-0.0972584	0.184287	0.203211	-0.195602	0.364133
CD107a %	All NK	+ K562	0.114286	-0.241438	0.470202	0.716076	0.0564114	0.567264
Granzyme A %	All NK	+ K562	0.526974	0.0979632	0.438072	0.910658	0.0174161	0.777282
Granzyme B %	All NK	+ K562	0.700304	0.0596941	0.323672	0.956267	-0.00851218	0.850426
IFN gamma %	All NK	+ K562	0.490838	-0.10664	0.724284	0.821728	0.034965	0.688406
Perforin %	All NK	+ K562	0.637611	0.0730195	0.329432	0.921579	-0.0152803	0.822797
TNF %	All NK	+ K562	0.0145432	-0.366033	0.0974841	0.366775	0.139409	0.539834
Granzyme A MFI	All NK	+ IL12/18	0.59101	0.0830162	0.625038	0.173991	0.208694	0.0875706
Granzyme B MFI	All NK	+ IL12/18	0.554862	0.091191	0.852406	0.227334	0.185759	0.551515
Perforin MFI	All NK	+ IL12/18	0.712154	-0.0572254	0.264361	0.33459	-0.14894	0.786339
CD107a %	All NK	+ IL12/18	0.124572	-0.234954	0.401383	0.0836398	0.263752	0.0282024
Granzyme A %	All NK	+ IL12/18	0.265954	0.171394	0.74218	0.461923	0.113824	0.501727
Granzyme B %	All NK	+ IL12/18	0.35255	0.143199	0.70972	0.710244	0.0576223	0.615736
IFN gamma %	All NK	+ IL12/18	0.668525	0.0663895	0.953154	0.287512	0.163975	0.15727
Perforin %	All NK	+ IL12/18	0.287062	0.163777	0.675352	0.75139	0.0491463	0.770565
TNF %	All NK	+ IL12/18	0.349415	-0.144483	0.118121	0.280128	0.166474	0.198893
Granzyme A MFI	All NK	+ IL12/18 + K562	0.481965	0.108821	0.698208	0.18204	0.204941	0.316421
Granzyme B MFI	All NK	+ IL12/18 + K562	0.513631	0.101131	0.906473	0.15689	0.217106	0.688635
Perforin MFI	All NK	+ IL12/18 + K562	0.518361	-0.100004	0.212992	0.262089	-0.172766	0.43666
CD107a %	All NK	+ IL12/18 + K562	0.370966	-0.138206	0.715688	0.256126	0.174909	0.077079
Granzyme A %	All NK	+ IL12/18 + K562	0.269511	0.170144	0.906463	0.924312	0.014746	0.795397
Granzyme B %	All NK	+ IL12/18 + K562	0.693549	0.061108	0.57275	0.876892	0.0240424	0.723636
IFN gamma %	All NK	+ IL12/18 + K562	0.886973	0.0220601	0.742162	0.33048	0.150197	0.134428
Perforin %	All NK	+ IL12/18 + K562	0.7074	0.0582141	0.431164	0.979498	0.00398897	0.795411
TNF %	All NK	+ IL12/18 + K562	0.288506	-0.163642	0.860111	0.382853	0.134837	0.157285
Granzyme A MFI	CD56 Bright	Untreated	0.851319	-0.0290345	0.363102	0.362404	0.140672	0.297487
Granzyme B MFI	CD56 Bright	Untreated	0.778928	-0.0435533	0.689553	0.218372	0.189327	0.262874
Perforin MFI	CD56 Bright	Untreated	0.0598371	-0.285996	0.018196	0.124665	0.234993	0.182922
CD107a %	CD56 Bright	Untreated	0.822129	-0.034885	0.990626	0.184254	-0.203929	0.220313
Granzyme A %	CD56 Bright	Untreated	0.219151	0.189013	0.525794	0.270363	-0.169846	0.345762
Granzyme B %	CD56 Bright	Untreated	0.560035	0.090278	0.777964	0.53404	-0.0963017	0.66279
IFN gamma %	CD56 Bright	Untreated	0.524356	0.0985817	0.365018	0.580682	-0.0855866	0.670958
Perforin %	CD56 Bright	Untreated	0.518657	0.099933	0.962517	0.853256	0.0287053	0.915527
TNF %	CD56 Bright	Untreated	0.559538	0.090392	0.89672	0.0460212	-0.30241	0.205299
Granzyme A MFI	CD56 Bright	+ K562	0.448761	0.116843	0.727129	0.274375	0.168451	0.169612
Granzyme B MFI	CD56 Bright	+ K562	0.60691	-0.0794926	0.455949	0.469589	0.111897	0.752776
Perforin MFI	CD56 Bright	+ K562	0.102936	-0.249128	0.0634077	0.405034	0.128711	0.532212
CD107a %	CD56 Bright	+ K562	0.751861	-0.0490504	0.925116	0.127345	0.233382	0.322182
Granzyme A %	CD56 Bright	+ K562	0.0513084	0.295712	0.301183	0.755921	-0.0482221	0.804524
Granzyme B %	CD56 Bright	+ K562	0.204274	0.195151	0.378212	0.858476	0.0276735	0.887529
IFN gamma %	CD56 Bright	+ K562	0.778208	0.0436989	0.180404	0.176877	-0.207334	0.322131
Perforin %	CD56 Bright	+ K562	0.200175	0.196617	0.675352	0.888684	0.0217241	0.89792
TNF %	CD56 Bright	+ K562	0.0938927	-0.255691	0.510564	0.411601	0.126935	0.868941
Granzyme A MFI	CD56 Bright	+ IL12/18	0.162977	0.214039	0.621681	0.950601	0.00961627	0.416086
Granzyme B MFI	CD56 Bright	+ IL12/18	0.342337	0.148375	0.60988	0.931609	0.0134842	0.902674
Perforin MFI	CD56 Bright	+ IL12/18	0.217912	-0.189513	0.0952367	0.420251	0.12462	0.464945
CD107a %	CD56 Bright	+ IL12/18	0.92656	0.0143069	0.805113	0.450142	0.11682	0.248081
Granzyme A %	CD56 Bright	+ IL12/18	0.178987	0.20635	0.533488	0.947679	-0.0101858	0.981195
Granzyme B %	CD56 Bright	+ IL12/18	0.297203	0.160758	0.715688	0.891397	0.0211914	0.795411
IFN gamma %	CD56 Bright	+ IL12/18	0.164971	0.213052	0.312285	0.686047	-0.0626838	0.906179
Perforin %	CD56 Bright	+ IL12/18	0.306303	0.157798	0.850886	0.926141	-0.0143888	0.915524
TNF %	CD56 Bright	+ IL12/18	0.486575	0.107685	0.814226	0.514914	-0.100825	0.813657
Granzyme A MFI	CD56 dim	Untreated	0.990218	0.00190302	0.459144	0.510699	0.101833	0.294168
Granzyme B MFI	CD56 dim	Untreated	0.911768	0.0171952	0.70972	0.423908	0.123649	0.916406
Perforin MFI	CD56 dim	Untreated	0.602562	-0.0806963	0.184287	0.316647	-0.154501	0.501712
CD107a %	CD56 dim	Untreated	0.0804432	-0.266422	0.184257	0.384072	0.134495	0.786317
Granzyme A %	CD56 dim	Untreated	0.751507	0.0491226	0.404169	0.731397	-0.0532456	0.822809
Granzyme B %	CD56 dim	Untreated	0.798875	0.0395363	0.384619	0.445581	-0.117991	0.822816
IFN gamma %	CD56 dim	Untreated	0.922215	0.0151558	0.878577	0.581242	-0.0854604	0.943612
Perforin %	CD56 dim	Untreated	0.735689	0.0523627	0.391076	0.55567	-0.0912801	0.906182
TNF %	CD56 dim	Untreated	0.606166	-0.0798985	0.274245	0.641231	0.0722365	0.795291
Granzyme A MFI	CD56 dim	+ K562	0.442896	0.118683	0.672314	0.17509	0.208174	0.211552
Granzyme B MFI	CD56 dim	+ K562	0.514461	0.100634	0.944383	0.202573	0.195873	0.649006
Perforin MFI	CD56 dim	+ K562	0.84198	-0.0309384	0.279743	0.398381	-0.130527	0.604065
CD107a %	CD56 dim	+ K562	0.0980983	-0.252581	0.359451	0.482616	0.10866	0.357954
Granzyme A %	CD56 dim	+ K562	0.672853	0.0654709	0.397598	0.868046	-0.0257849	0.878231
Granzyme B %	CD56 dim	+ K562	0.759805	0.0474311	0.335326	0.837254	-0.0318761	0.859674
IFN gamma %	CD56 dim	+ K562	0.422568	-0.124004	0.466209	0.894816	0.0205205	0.850384
Perforin %	CD56 dim	+ K562	0.818943	0.0355205	0.284986	0.832951	-0.0327309	0.878227
TNF %	CD56 dim	+ K562	0.0199913	-0.349649	0.15855	0.0349668	0.318737	0.119756
Granzyme A MFI	CD56 dim	+ IL12/18	0.507148	0.102685	0.751069	0.139253	0.226516	0.0852966
Granzyme B MFI	CD56 dim	+ IL12/18	0.371935	0.137929	0.689532	0.125653	0.234396	0.41607
Perforin MFI	CD56 dim	+ IL12/18	0.805553	0.0381973	0.518158	0.507036	-0.102712	0.981195
CD107a %	CD56 dim	+ IL12/18	0.0971971	-0.253277	0.401383	0.0560377	0.290177	0.0282024
Granzyme A %	CD56 dim	+ IL12/18	0.235812	0.182472	0.925111	0.829721	0.0333732	1
Granzyme B %	CD56 dim	+ IL12/18	0.150426	0.22046	0.887873	0.815604	-0.0361869	0.868937
IFN gamma %	CD56 dim	+ IL12/18	0.915383	-0.0164916	0.621681	0.1692	0.210988	0.0919134
Perforin %	CD56 dim	+ IL12/18	0.182438	0.204758	0.971879	0.699261	-0.0599121	0.706032
TNF %	CD56 dim	+ IL12/18	0.143588	-0.224125	0.0409094	0.160019	0.215519	0.116978
Granzyme A MFI	CD56 dim	+ IL12/18 + K562	0.424546	0.12348	0.75106	0.0946477	0.255125	0.220281
Granzyme B MFI	CD56 dim	+ IL12/18 + K562	0.398635	0.130458	0.796026	0.0768219	0.26955	0.524474
Perforin MFI	CD56 dim	+ IL12/18 + K562	0.854793	-0.0284013	0.397598	0.349038	-0.144595	0.563608
CD107a %	CD56 dim	+ IL12/18 + K562	0.340441	-0.147167	0.706914	0.27123	0.169543	0.0790492
Granzyme A %	CD56 dim	+ IL12/18 + K562	0.473189	0.110998	0.715697	0.674755	-0.0650678	0.813657
Granzyme B %	CD56 dim	+ IL12/18 + K562	0.750135	0.0494027	0.613417	0.922133	0.0151718	0.679978
IFN gamma %	CD56 dim	+ IL12/18 + K562	0.805102	-0.0381959	0.944383	0.222652	0.187611	0.0831976
Perforin %	CD56 dim	+ IL12/18 + K562	0.877862	0.0238196	0.441938	0.859027	-0.0275647	0.934936
TNF %	CD56 dim	+ IL12/18 + K562	0.219113	-0.188724	0.762355	0.295903	0.161186	0.0968592
Granzyme A MFI	CD56 neg	Untreated	0.749092	-0.0496159	0.312285	0.749107	0.0496128	0.457776
Granzyme B MFI	CD56 neg	Untreated	0.905984	-0.0183228	0.727129	0.890135	0.0214392	0.879488
Perforin MFI	CD56 neg	Untreated	0.315605	-0.154475	0.110657	0.196608	-0.198437	0.419958
CD107a %	CD56 neg	Untreated	0.983206	0.00326738	0.933939	0.483802	-0.108368	0.821443
Granzyme A %	CD56 neg	Untreated	0.114317	0.241469	0.390892	0.380009	0.135637	0.0809962
Granzyme B %	CD56 neg	Untreated	0.553133	0.0918641	0.860057	0.75094	0.0492384	0.524343
IFN gamma %	CD56 neg	Untreated	0.380275	-0.135562	0.40135	0.13951	-0.226373	0.393278
Perforin %	CD56 neg	Untreated	0.357895	0.141986	0.698127	0.552282	0.0920604	0.395961
TNF %	CD56 neg	Untreated	0.892662	-0.0209431	0.496303	0.77745	-0.0438522	0.699284
Granzyme A MFI	CD56 neg	+ K562	0.880165	0.0233984	0.341253	0.359554	0.141502	0.409362
Granzyme B MFI	CD56 neg	+ K562	0.392511	-0.132145	0.176642	0.38678	0.133737	0.479469
Perforin MFI	CD56 neg	+ K562	0.0708165	-0.275002	0.0226456	0.559068	-0.0904997	0.924881
CD107a %	CD56 neg	+ K562	0.12966	-0.232011	0.384603	0.905929	0.0183421	0.915524
Granzyme A %	CD56 neg	+ K562	0.446692	0.117705	0.943795	0.820952	0.0351197	0.645743
Granzyme B %	CD56 neg	+ K562	0.820697	0.0351706	0.621656	0.822203	-0.0348703	0.962396
IFN gamma %	CD56 neg	+ K562	0.41222	-0.126768	0.990596	0.502106	0.103901	0.813068
Perforin %	CD56 neg	+ K562	0.866181	0.0261525	0.488087	0.806131	0.0380813	0.555578
TNF %	CD56 neg	+ K562	0.12687	-0.233666	0.0541962	0.26203	0.172787	0.285233
Granzyme A MFI	CD56 neg	+ IL12/18	0.657627	0.0687128	0.715697	0.519551	0.0997207	0.310795
Granzyme B MFI	CD56 neg	+ IL12/18	0.556953	-0.0918152	0.656293	0.320653	0.1551	0.636835
Perforin MFI	CD56 neg	+ IL12/18	0.935223	-0.0126154	0.284986	0.278582	-0.167002	0.868941
CD107a %	CD56 neg	+ IL12/18	0.994898	-0.000992538	0.696515	0.613329	0.0783184	0.302323
Granzyme A %	CD56 neg	+ IL12/18	0.333189	0.149367	0.971877	0.750982	0.0492297	0.8504
Granzyme B %	CD56 neg	+ IL12/18	0.486599	0.107679	0.962494	0.499695	-0.104484	0.612098
IFN gamma %	CD56 neg	+ IL12/18	0.693362	0.061147	1	0.814136	0.0364801	0.69612
Perforin %	CD56 neg	+ IL12/18	0.422719	0.123964	0.90642	0.691654	-0.0615054	0.443384
TNF %	CD56 neg	+ IL12/18	0.614225	-0.0781214	0.16622	0.70891	-0.0578998	0.694112
Granzyme A MFI	CD56 neg	+ IL12/18 + K562	0.930596	0.0135307	0.428171	0.245017	0.178992	0.177122
Granzyme B MFI	CD56 neg	+ IL12/18 + K562	0.833815	-0.0325593	0.646804	0.315762	0.154781	0.563608
Perforin MFI	CD56 neg	+ IL12/18 + K562	0.169319	-0.210931	0.0511389	0.612044	-0.0786013	0.887533
CD107a %	CD56 neg	+ IL12/18 + K562	0.48371	-0.10839	0.887881	0.824366	0.0344393	0.494253
Granzyme A %	CD56 neg	+ IL12/18 + K562	0.23012	0.18467	0.621644	0.370848	0.13824	0.339698
Granzyme B %	CD56 neg	+ IL12/18 + K562	0.62724	0.0752722	0.759991	0.445687	0.117964	0.532183
IFN gamma %	CD56 neg	+ IL12/18 + K562	0.855066	-0.0283474	0.786348	0.480393	-0.109209	0.594738
Perforin %	CD56 neg	+ IL12/18 + K562	0.684169	0.0630793	0.823345	0.458513	0.114687	0.595844
TNF %	CD56 neg	+ IL12/18 + K562	0.774805	-0.0443871	0.835016	0.615672	-0.0778034	0.571856
